# Supplementary material for: Co-Immobilization of Laccase and Mediator into Fe-Doped ZIF-8 Significantly Enhances the Degradation of Organic Pollutants
Source: Molecules. 2024 Jan 7;29(2):307. doi: 10.3390/molecules29020307 (PMC10819759; doi:10.3390/molecules29020307)
Supplement: Supplementary file 1 [file molecules-29-00307-s001.zip]

Archive with 1 entries (1 files):
- molecules-2802537-supplementary.pdf
